# Supplementary material for: Using Carbon Paste Electrode Modified with Ion Imprinted Polymer and MWCNT for Electrochemical Quantification of Methylmercury in Natural Water Samples
Source: Biosensors (Basel). 2022 May 30;12(6):376. doi: 10.3390/bios12060376 (PMC9221305; doi:10.3390/bios12060376)
Supplement: Supplementary file 1 [file biosensors-12-00376-s001.zip]

Archive with 1 entries (1 files):
- biosensors-1728760-supplementary.pdf
